# Supplementary material for: Smart Secondary Metabolites in Marine Environments: The Case of Elatol
Source: Mar Drugs. 2026 Feb 1;24(2):61. doi: 10.3390/md24020061 (PMC12942527; doi:10.3390/md24020061)
Supplement: Supplementary file 1 [file marinedrugs-24-00061-s001.zip]

Archive with 1 entries (1 files):
- marinedrugs-4067143-supplementary.pdf
